# Supplementary material for: Enhanced Thermal Conductivity of Polytetrafluoroethylene Dielectric Composite with Fluorinated Graphite Inducing Molecular Chain Orientation
Source: Materials (Basel). 2025 Jun 25;18(13):3010. doi: 10.3390/ma18133010 (PMC12251354; doi:10.3390/ma18133010)
Supplement: Supplementary file 1 [file materials-18-03010-s001.zip]

Archive with 1 entries (1 files):
- materials-3666945-supplementary.pdf
